# Supplementary material for: The Effect of Animation Therapy on Time Perception and Daily Routines in Primary School Children: A Randomized Controlled Study
Source: Brain Sci. 2025 Oct 30;15(11):1176. doi: 10.3390/brainsci15111176 (PMC12650145; doi:10.3390/brainsci15111176)
Supplement: Supplementary file 1 [file brainsci-15-01176-s001.zip]

Archive with 1 entries (1 files):
- brainsci-3925851-supplementary.pdf
